# Supplementary material for: Identification and Transcriptomic Analysis of Mitochondria-Related Gene Signatures in Obesity
Source: Metabolites. 2026 Jun 15;16(6):419. doi: 10.3390/metabo16060419 (PMC13303004; doi:10.3390/metabo16060419)
Supplement: Supplementary file 1 [file metabolites-16-00419-s001.zip]

Archive with 1 entries (1 files):
- metabolites-4321606-supplementary.pdf
